# Supplementary material for: A new model to estimate duration of survival in patients with hepatocellular carcinoma with BCLC intermediate stage
Source: Sci Rep. 2023 Nov 25;13:20739. doi: 10.1038/s41598-023-48068-7 (PMC10676419; doi:10.1038/s41598-023-48068-7)
Supplement: Supplementary file 1 — Supplementary Information. [file 41598_2023_48068_MOESM1_ESM.xlsx]

## Sheet: Sheet1
		Naïve : 0 Recurrence : 1	Under 10 : each value Over 10 : 11 Diffuse type: 11				Under 5078 : each value Over 5078 : 5078
	Age (years)	Naïve/Recurrence	Number of nodules	The size of the largest nodule (cm)	T-billirubin (mg/dl)	Albumin (g/dl)	AFP (ng/dl)	Predicted survival duration (Months)
ex.	70	0	4	4	0.7	3.5	25	34.442
